# Supplementary material for: Eating glutinous brown rice twice a day for 8 weeks improves glycemic control in Japanese patients with diabetes mellitus
Source: Nutr Diabetes. 2017 May 8;7(5):e273–. doi: 10.1038/nutd.2017.26 (PMC5518808; doi:10.1038/nutd.2017.26)
Supplement: Supplementary Table [file nutd201726x2.xlsx]

## Sheet: Supplemental Table
Supplemental Table. The compsition of study food
	WR (per one meal)	GBR (per one meal)
protein (g)	3.8	7.7
fat (g)	0.8	3.6
carbohydrate (g)	62.1	61.4
dietary fiber (g)	0.4	7.5
magnesium (mg)	3.8	100.5
γ-oryzanol (mg)	0	42.9
